# Supplementary material for: Corylus avellana L. Natural Signature: Chiral Recognition of Selected Informative Components in the Volatilome of High-Quality Hazelnuts
Source: Front Plant Sci. 2022 Apr 25;13:844711. doi: 10.3389/fpls.2022.844711 (PMC9085359; doi:10.3389/fpls.2022.844711)
Supplement: Supplementary file 1 [file Data_Sheet_1.zip]

Archive with 2 entries (2 files):
- Supplementary material.docx
- Supplementary table S5.xlsx
