# Supplementary material for: Corylus avellana L. Natural Signature: Chiral Recognition of Selected Informative Components in the Volatilome of High-Quality Hazelnuts
Source: Front Plant Sci. 2022 Apr 25;13:844711. doi: 10.3389/fpls.2022.844711 (PMC9085359; doi:10.3389/fpls.2022.844711)
Supplement: Supplementary file 1 [file Data_Sheet_1.zip › Supplementary table S5.xlsx]

## Sheet: Foglio1
Analyte	GE_T_ROAST_1	GE_T_ROAST_2	GE_T_ROAST_3	GE_T_ROAST_4	IT_T_ROAST_1	IT_T_ROAST_2	IT_T_ROAST_3	IT_T_ROAST_4	GE_AN_ROAST_1	GE_AN_ROAST_2	IT_R_ROAST_1	IT_R_ROAST_2	GE_AN_ROAST_3	GE_AN_ROAST_3	GE_T_RAW_1	GE_T_RAW_2	GE_T_RAW_3	GE_T_RAW_4	IT_T_RAW_1	IT_T_RAW_2	IT_T_RAW_3	IT_T_RAW_4	GE_AN_RAW_1	GE_AN_RAW_2	GE_AN_RAW_3	GE_AN_RAW_4	IT_R_RAW_1	IT_R_RAW_2
(E) 2-Undecenal	163658	51986.5	198014	194091	98406.5	146363	312092	432450	171689	424790	< LOD	< LOD	60791.5	200038	25296	25296	25281.5	120984	24827	40221	40570	31639.5	98253.5	17213	23076.5	29056.5	27338	< LOD
(R) Phellandrene	< LOD	< LOD	< LOD	< LOD	< LOD	< LOD	< LOD	< LOD	< LOD	< LOD	< LOD	< LOD	< LOD	< LOD	1.84688e+07	604358	667203	131706	< LOD	< LOD	< LOD	< LOD	250556	368328	377682	259230	66213.5	970897
(R) β-Angelica lactone	748290	495174	1.20949e+06	1.16017e+06	1.32195e+06	< LOD	1213373	1385959	751047	871364	< LOD	< LOD	< LOD	781958	< LOD	< LOD	< LOD	< LOD	< LOD	< LOD	< LOD	< LOD	< LOD	< LOD	< LOD	< LOD	< LOD	< LOD
(R) γ-Hexalactone	< LOD	< LOD	< LOD	< LOD	< LOD	< LOD	< LOD	< LOD	< LOD	< LOD	< LOD	< LOD	< LOD	< LOD	38710	92945	39787	286966	24220	68209	33304	< LOD	256530	41209.5	367077	70181.5	209540	148394
(R) γ-Octalactone	< LOD	< LOD	< LOD	< LOD	< LOD	< LOD	< LOD	< LOD	< LOD	< LOD	< LOD	< LOD	< LOD	< LOD	159690	146512	107768	264836	66458.5	146202	117434	144132	201844	68331	58626	51123.5	77899	78715
(R) γ-Pentalactone	157658	147240	476177	470042	600380	435474	356284	404006	174040	279545	331084	326284	223065	231819	393588	98437	275002	180823	145524	230891	242804	248998	97967	111644	89213	76653.5	124623	62854.5
(R)-Filbertone	6.82605e+06	7.26296e+06	10161438	10173269	59355596	8.38994e+07	324< LOD12	3.50759e+07	2539912	7239379	42551749	4.25515e+07	3.78022e+06	5.67814e+06	335676	293210	302702	194050	2.77498e+06	2.83878e+06	1.16821e+06	1.74548e+06	360197	320708	135028	173706	882495	237098
(S) Phellandrene	< LOD	< LOD	< LOD	< LOD	< LOD	< LOD	< LOD	< LOD	< LOD	< LOD	< LOD	< LOD	< LOD	< LOD	1794013	< LOD	< LOD	< LOD	< LOD	< LOD	< LOD	< LOD	< LOD	< LOD	< LOD	< LOD	35777	475924
(S) β-Angelica lactone	747929	452766	1305184	1258510	1.10639e+06	1052013	1202500	1137896	631031	921835	635894	677082	879062	661948	< LOD	< LOD	< LOD	< LOD	< LOD	< LOD	< LOD	< LOD	< LOD	< LOD	< LOD	< LOD	< LOD	< LOD
(S) γ-Hexalactone	< LOD	< LOD	95	< LOD	< LOD	< LOD	< LOD	< LOD	< LOD	< LOD	< LOD	< LOD	< LOD	< LOD	56408	92201	67221.5	329168	29762	354098	30175	38970	292122	50072	85890	80189	217868	160082
(S) γ-Octalactone	< LOD	< LOD	< LOD	< LOD	< LOD	< LOD	< LOD	< LOD	< LOD	< LOD	< LOD	< LOD	< LOD	< LOD	112987	137678	137016	277152	59340	132086	216028	346369	199854	73950.5	65312.5	58670.5	99323	122849
(S) γ-Pentalactone	559814	593942	497077	520885	1337615	1.06585e+06	797428	518548	1039483	1097688	119749	137382	1.02119e+06	920686	538774	118038	467930	190425	118194	198232	214882	265744	96491	189518	86988	80437.5	122318	71599.5
(S)-Filbertone	3.51168e+07	46344400	5.39101e+07	5.21579e+07	1.57819e+08	1.67088e+08	82304957	72523357	28092992	63164586	126138684	1.26121e+08	4.43303e+07	4.55538e+07	3631604	2706097	1388311	1.60245e+06	13366051	1.61957e+07	5.68663e+06	9530874	4.14992e+06	3.62391e+06	1.49406e+06	3.53991e+06	7.34612e+06	1.92163e+06
(X) (X) 2,4-Pentanediol	968798	11492520	13705853	13529776	2.87552e+06	5445864	4.47131e+06	5179374	3500230	26209200	< LOD	< LOD	< LOD	2699062	< LOD	< LOD	< LOD	< LOD	< LOD	< LOD	< LOD	< LOD	< LOD	< LOD	< LOD	< LOD	< LOD	< LOD
(X) (X) Butanediol	1.17195e+08	6.44094e+07	130702275	129202420	82383690	122707771	5.79821e+08	632788677	21504340	87373547	2084270	2.06145e+06	15975322	30115152	1.07903e+08	5.02377e+07	117755564	27406514	1.59214e+07	4.2897e+07	2.98141e+08	401826131	1.47101e+07	1.55404e+07	4135656	3863514	6.67189e+07	14138303
(X) (Y) 2,4-Pentanediol	941605	2.56032e+06	2.16966e+06	2.21264e+06	2598863	3635662	3212195	2324391	585432	1923701	< LOD	< LOD	< LOD	565178	< LOD	< LOD	< LOD	< LOD	< LOD	< LOD	< LOD	< LOD	< LOD	< LOD	< LOD	< LOD	< LOD	< LOD
(X) (Y) Butanediol	7.29362e+07	2.04964e+07	5.73538e+07	5.78504e+07	33817571	5.44982e+07	3.56178e+08	1.90433e+08	7682153	27819645	2084270	2.06145e+06	9.32152e+06	1.18763e+07	8.00664e+07	1.81897e+07	4.03763e+07	8592143	5.05515e+06	1.37809e+07	9.54084e+07	105955800	5871177	3.99597e+06	1.91477e+06	1.38688e+06	3.61519e+07	1.22416e+07
(X) 2-Butanone, 3-hydroxy-	454066	1694303	2598302	2534372	1.77583e+06	2.23679e+06	4194748	446118	1710206	997083	< LOD	< LOD	1.31168e+06	823858	3.93291e+06	2781508	2.67008e+06	623822	988833	1614173	7102836	6.47633e+06	863640	514390	670436	336558	1.35279e+06	281968
(X) 2-Pentanol	3.60629e+06	1.82396e+07	4831255	4765270	3.69555e+06	5.33959e+06	2.90095e+06	3452744	3476427	10572284	< LOD	< LOD	< LOD	4974007	4097076	3.82428e+06	5.19092e+06	5.65379e+06	2710311	5.492e+06	4.3002e+06	4.19493e+06	1.78715e+06	3765678	693598	1.42501e+06	13787337	1.13546e+06
(X) 3-Penten-2-one	3.20041e+07	9.91923e+07	5.03877e+07	4.80403e+07	4.56368e+07	3.1269e+07	16247831	1.68595e+07	103154084	131627570	974440	974712	9.05115e+07	5.83547e+07	4611459	3.21085e+06	2306696	1725836	2351041	2.57265e+06	1.97016e+06	1805375	5.63932e+06	4.85422e+06	2101726	3.13504e+06	6.74841e+06	2.38563e+06
(X) 4-Heptanone, 3-methyl	606890	1.67915e+06	944538	960068	1540631	4205275	4.81446e+06	6.33138e+06	< LOD	760850	7340720	7.07533e+06	< LOD	706959	< LOD	< LOD	< LOD	< LOD	< LOD	< LOD	< LOD	< LOD	< LOD	< LOD	< LOD	< LOD	< LOD	< LOD
(X) 4H-Pyran-4-one, 2,3-dihydro-3,5-dihydroxy-6-methyl-	2.51726e+06	846830	6950769	6695571	2.56162e+06	2.92595e+06	5663474	13084199	1122689	898227	1338253	1.33953e+06	1880601	2345883	< LOD	< LOD	< LOD	< LOD	< LOD	< LOD	< LOD	< LOD	< LOD	< LOD	< LOD	< LOD	< LOD	< LOD
(Y) (X) Butanediol	47681305	18714672	5.44029e+07	5.27611e+07	3.69006e+07	5.87837e+07	2.68895e+08	245081946	4112673	18105292	< LOD	< LOD	4.29425e+06	8865703	3.24197e+07	17847999	5.27792e+07	5.93559e+06	7.4976e+06	1.38286e+07	1.63171e+08	168573621	4.19195e+06	3.55483e+06	1134139	821229	9.00412e+06	1.27298e+07
(Y) (X)-2,4- Pentanediol	550921	6985578	5.13744e+06	5.14413e+06	2.91554e+06	5.11612e+06	5551814	5489229	1154034	31563990	2084270	2.06145e+06	< LOD	1.0453e+06	< LOD	< LOD	< LOD	< LOD	< LOD	< LOD	< LOD	< LOD	< LOD	< LOD	< LOD	< LOD	< LOD	< LOD
(Y) 2,5-Dimethyl-4-hydroxy-3(2H)-furanone	6.68369e+06	3.27114e+06	2.1262e+07	2.1847e+07	8.41244e+06	7871134	14623536	24267533	4015080	4352555	1290005	1507884	4265182	5814975	< LOD	< LOD	< LOD	< LOD	< LOD	< LOD	< LOD	< LOD	< LOD	< LOD	< LOD	< LOD	< LOD	< LOD
(Y) 2-Butanone, 3-hydroxy-	1.4046e+06	1758789	2.59143e+06	2.63985e+06	1.94169e+06	2402578	4.65938e+06	2461398	1856374	991848	1891951	1.89427e+06	1.41899e+06	982163	5.3127e+06	3756625	3.84475e+06	2124871	2219493	2.49195e+06	9.27296e+06	9.74886e+06	1.57503e+06	157054	909692	637210	3.65933e+06	1.54381e+06
(Y) 2-Pentanol	< LOD	< LOD	< LOD	< LOD	< LOD	< LOD	< LOD	< LOD	< LOD	< LOD	< LOD	< LOD	< LOD	< LOD	4.81916e+06	4.34918e+06	9.7668e+06	6.39613e+06	3713928	6.51494e+06	4.03024e+06	3627680	3511266	9098595	2160984	3.59874e+06	1.35571e+07	1.25017e+06
(Y) 3-Penten-2-one	16280323	1.97826e+07	26272892	26970858	9.02805e+07	98316003	3.02856e+07	2.97458e+07	< LOD	38362938	54520342	54519850	30183379	24479265	1.1564e+06	1675503	539984	550086	5.36743e+06	6629119	1.42872e+06	963780	5130091	2964601	1244336	1.55989e+06	7165583	2.25281e+06
(Y) 4-Heptanone, 3-methyl	655650	2.61013e+06	2.13575e+06	2.07796e+06	5040791	6583488	7224216	6882430	< LOD	1421927	1338253	1.33953e+06	< LOD	1.07803e+06	< LOD	< LOD	< LOD	152918	< LOD	< LOD	< LOD	< LOD	< LOD	61636.5	< LOD	< LOD	< LOD	2414
(Y) 4H-Pyran-4-one, 2,3-dihydro-3,5-dihydroxy-6-methyl-	23939852	12927069	5.89204e+07	5.73216e+07	2.82542e+07	3.48885e+07	4.08995e+07	< LOD89244.5	16169631	11662203	< LOD	< LOD	17672945	24834558	111916	1.52219e+06	< LOD	9.63242e+06	209758	< LOD	< LOD	< LOD	4729181	259039	3480259	870061	570861	108417
1-(2-Furyl)-2-hydroxyethanone//FURIL HYDROXYMETHYL KETONE	1874973	616074	5.5219e+06	5.62578e+06	2673755	3.80086e+06	6769621	10324828	2160893	1111642	4822453	4.82352e+06	1923544	1460779	1.44559e+06	5293384	1419222	2.90518e+07	< LOD	3.69064e+06	1484990	1101672	4.51713e+06	< LOD	< LOD	< LOD	4612554	7929279
1,3-Cyclopentadiene	709072	1024904	813391	838013	1072549	815504	537093	427956	522133	551537	< LOD	< LOD	349234	543660	< LOD	< LOD	< LOD	235952	< LOD	< LOD	< LOD	< LOD	< LOD	125191	< LOD	< LOD	< LOD	< LOD
1H-Pyrrole, 1-ethyl-	2293387	1.71746e+06	2949545	3099581	1129026	955994	2607178	2630371	662808	1225387	254365	193494	1449636	1.18258e+06	< LOD	< LOD	< LOD	3.46772e+06	< LOD	< LOD	< LOD	< LOD	1.86632e+06	157296	< LOD	< LOD	< LOD	< LOD
1H-Pyrrole, 2-methyl-	6580271	6613358	12901573	13317614	1.14702e+07	10980619	11235562	8257465	6287739	9833962	< LOD	< LOD	8.07454e+06	8.73364e+06	< LOD	< LOD	< LOD	< LOD	< LOD	< LOD	< LOD	< LOD	< LOD	< LOD	< LOD	< LOD	< LOD	< LOD
1H-Pyrrole, 3-methyl-	6.22468e+06	4.10665e+06	13868276	13759570	6342702	6528019	5.31041e+06	8728753	3075780	9789820	< LOD	< LOD	< LOD	4.87227e+06	< LOD	< LOD	< LOD	< LOD	< LOD	< LOD	< LOD	< LOD	< LOD	< LOD	< LOD	< LOD	< LOD	< LOD
1H-Pyrrole-2-carboxaldehyde	5186769	1423337	8411031	8061387	5.18797e+06	4.51573e+06	7419563	8.02484e+06	2054833	1436625	2933040	2928658	2.65911e+06	1874121	< LOD	< LOD	< LOD	< LOD	< LOD	< LOD	< LOD	< LOD	< LOD	< LOD	< LOD	< LOD	< LOD	< LOD
1-Pentanol	2471392	7.35041e+06	3.69133e+06	3.52152e+06	5629154	2.56766e+06	2256074	< LOD1235	7802399	12905032	20804683	2.0822e+07	< LOD	5.02526e+06	< LOD	< LOD	< LOD	< LOD	< LOD	< LOD	< LOD	< LOD	< LOD	< LOD	< LOD	< LOD	< LOD	< LOD
2(3H)-Furanone, 5-butyl	61828.5	251817	1086469	1071980	183640	321176	2050176	85162	292637	273958	< LOD	< LOD	< LOD	120324	< LOD	< LOD	< LOD	< LOD	< LOD	< LOD	< LOD	< LOD	< LOD	< LOD	< LOD	< LOD	< LOD	< LOD
2(3H)-Furanone, dihydro-// γ-Butyrolactone	3.0922e+07	< LOD	42163209	40931219	1.33546e+07	16356359	71737876	7.83298e+07	26902203	23686796	20168573	20152356	1.70697e+07	9791586	11809249	2142734	3.30679e+07	3.9446e+06	1.43501e+06	1404302	16519879	2.54227e+07	1277313	3.52541e+06	1.68354e+06	502246	28080.5	25052
2(3H)-Furanone, dihydro-3-hydroxy-4,4-dimethyl	21569307	1.39977e+07	35161488	34080180	26331368	2.91404e+07	3.02188e+07	33543858	25061530	21899403	4445261	4.44477e+06	24381692	2.11313e+07	396542	99786.5	219952	116964	183492	172628	159411	278929	627163	124344	170674	117358	212077	197172
2(3H)-Furanone, dihydro-5-propyl-	29862.5	137668	43664	43684	138296	293784	1.03291e+06	1070081	17072.5	114250	342360	62048.5	23209.5	177038	29862.5	137668	138296	293784	17072.5	114250	235094	342360	62048.5	81675.5	43684	23209.5	1.03291e+06	1070081
2(5H)-Furanone	1.15892e+07	6584309	25266220	24552914	1.59951e+07	1.57613e+07	2.23018e+07	2.91619e+07	10335171	12015649	5664526	5662350	11053215	9.94221e+06	< LOD	< LOD	< LOD	< LOD	< LOD	< LOD	< LOD	< LOD	< LOD	< LOD	< LOD	< LOD	< LOD	< LOD
2(5H)-Furanone, 3,5,5-trimethyl	249134	155248	829064	831786	1130851	1756090	1.01178e+06	1.13966e+06	80157	< LOD981	227540	227096	116540	80999	< LOD	< LOD	< LOD	< LOD	< LOD	< LOD	< LOD	< LOD	< LOD	< LOD	< LOD	< LOD	< LOD	< LOD
2(5H)-Furanone, 3-methyl-	450461	361406	903265	889874	682890	701913	687513	722326	770582	626713	758825	755537	541820	580046	< LOD	< LOD	< LOD	< LOD	< LOD	< LOD	< LOD	< LOD	< LOD	< LOD	< LOD	< LOD	< LOD	< LOD
2,3,5-Trimethylfuran	312832	2.04858e+06	688278	661947	2668173	2.05547e+06	804658	572365	531522	1696063	439611	451784	409096	324787	< LOD	< LOD	< LOD	< LOD	< LOD	< LOD	< LOD	< LOD	< LOD	< LOD	< LOD	< LOD	< LOD	< LOD
2,3-Dimethyl-5-ethylpyrazine	4.2723e+06	2394174	12939711	12494750	5.86443e+06	7940242	1.60336e+07	2.05195e+07	2274535	2932378	2854287	2854124	4308067	4151475	< LOD	< LOD	< LOD	< LOD	< LOD	< LOD	< LOD	< LOD	< LOD	< LOD	< LOD	< LOD	< LOD	< LOD
2,4-Decadienal, (E,E)	657990	186311	< LOD	< LOD	< LOD	1.31742e+06	< LOD	< LOD	1229851	1710429	701913	702086	746362	1< LOD432	< LOD	< LOD	< LOD	< LOD	< LOD	< LOD	< LOD	< LOD	< LOD	< LOD	< LOD	< LOD	< LOD	< LOD
2-Acetylpyridine	1.60919e+06	1.17558e+06	4447313	4250368	1652667	1977348	2.54515e+06	3.20027e+06	1508932	1590748	1916543	1.91667e+06	1.8591e+06	1.79135e+06	< LOD	< LOD	< LOD	< LOD	< LOD	< LOD	< LOD	< LOD	< LOD	< LOD	< LOD	< LOD	< LOD	< LOD
2-Butanone	8.68702e+06	1.98315e+07	16686961	16596873	1.58087e+07	1.52292e+07	1.57941e+07	20426571	10747998	17331592	< LOD	< LOD	5044455	1.36065e+07	< LOD	< LOD	< LOD	< LOD	< LOD	< LOD	< LOD	< LOD	< LOD	< LOD	< LOD	< LOD	< LOD	< LOD
2-Butenal, (E)	4.60338e+06	30530075	32127483	32786009	8.34379e+07	107102545	15377239	1.13488e+07	23212471	25765641	5312219	5.31715e+06	22918393	16545822	< LOD	< LOD	< LOD	< LOD	< LOD	< LOD	< LOD	< LOD	< LOD	< LOD	< LOD	< LOD	< LOD	< LOD
2-Butenal, 2-methyl-, (E)	2.41341e+06	3.00072e+06	3.89166e+06	3.9846e+06	3.84314e+06	3351997	3.91532e+06	3616109	62132612	< LOD	< LOD	< LOD	2.09469e+06	2.30407e+06	< LOD	< LOD	< LOD	< LOD	< LOD	< LOD	< LOD	< LOD	< LOD	< LOD	< LOD	< LOD	< LOD	< LOD
2-Cyclopenten-1-one, 3-methyl	453388	252502	856752	821346	784926	703857	8< LOD55.5	817164	496250	434209	338959	339240	421013	391332	< LOD	< LOD	< LOD	< LOD	< LOD	< LOD	< LOD	< LOD	< LOD	< LOD	< LOD	< LOD	< LOD	< LOD
2-Cyclopentene-1,4-dione	7.93505e+06	4719998	1.68035e+07	1.65031e+07	10525998	11060286	15696106	2.36939e+07	8274859	10768218	3620248	3607032	11390074	8566031	< LOD	< LOD	< LOD	< LOD	< LOD	< LOD	< LOD	< LOD	< LOD	< LOD	< LOD	< LOD	31807	15485.5
2-Decanone	561630	665840	2229102	2235223	1138585	85< LOD3	348176	297812	982879	1998208	560324	561542	1.05199e+06	1.28583e+06	< LOD00	99031	< LOD00	122116	90102.5	182605	< LOD00	< LOD00	93342	59648	28156.5	39376.5	< LOD	65585
2-Decenal, (E)-	375179	266724	433657	439384	821587	722194	1409692	103230	1169948	1924884	364670	365942	681176	621112	93545	115268	50340	311796	37300	78862	23320.5	32779.5	208278	15239.5	23242.5	44806.5	41891.5	42435.5
2-Furancarboxaldehyde	96398806	7.81417e+07	111895987	111054629	105581103	113261055	6.23098e+07	7.51319e+07	128083665	85976440	8143702	8.14086e+06	1.45695e+08	9.82137e+07	< LOD	< LOD	< LOD	< LOD	< LOD	< LOD	< LOD	< LOD	< LOD	< LOD	< LOD	< LOD	< LOD	< LOD
2-Furancarboxaldehyde, 5-(hydroxymethyl)	681074	231754	201570	195028	602202	646874	229323	271048	560646	295336	< LOD	< LOD	361768	553710	< LOD	< LOD	< LOD	< LOD	< LOD	< LOD	< LOD	< LOD	< LOD	< LOD	< LOD	< LOD	< LOD	< LOD
2-Furanmethanol	1.7302e+07	1.0114e+07	38220812	36612612	19893267	2.27187e+07	26402547	37714463	16530685	16975299	22790361	22786937	2.36068e+07	1.69064e+07	< LOD	< LOD	< LOD	< LOD	< LOD	< LOD	< LOD	< LOD	< LOD	< LOD	< LOD	< LOD	< LOD	< LOD
2-Heptanone	1.75402e+06	1.80864e+06	3.68183e+06	3.53353e+06	7.68231e+06	6261558	5.27319e+06	5471218	3291485	6404152	3524283	3536165	2.20619e+06	2967791	1538945	1.90105e+06	2020730	2.60419e+06	4.57849e+06	4.09256e+06	6.25877e+06	7.20021e+06	1.31902e+06	1123386	1070846	698456	6.07556e+06	1333771
2-Heptenal, (E)-	1240626	915124	< LOD	< LOD	< LOD	< LOD	< LOD	< LOD	2037532	3682471	1797819	1799155	1.34325e+06	1.97712e+06	< LOD	< LOD	< LOD	266367	< LOD	< LOD	< LOD	< LOD	450276	< LOD	38351	< LOD	< LOD	< LOD
2-Hexenal (E)	< LOD	< LOD	< LOD	< LOD	< LOD	< LOD	< LOD	< LOD	< LOD	< LOD	< LOD	< LOD	< LOD	< LOD	< LOD	60150	184692	50497.5	19489	< LOD	< LOD	< LOD	64285	21263	25334	21577.5	33362	< LOD
2H-Pyran-2-one, 5,6-dihydro-	738701	208999	560057	578257	761907	840492	760922	420939	340419	1658763	751241	750023	937235	1.2146e+06	< LOD	< LOD	< LOD	< LOD	< LOD	< LOD	< LOD	< LOD	< LOD	< LOD	< LOD	< LOD	< LOD	< LOD
2H-Pyran-2-one, 5,6-dihydro-6-pentyl	739900	228336	628612	612854	812282	921253	812110	459660	361451	1658763	309380	310652	< LOD	1.24306e+06	< LOD	< LOD	< LOD	< LOD	< LOD	< LOD	< LOD	< LOD	< LOD	< LOD	< LOD	< LOD	< LOD	< LOD
2H-Pyran-2-one, tetrahydro	95592.5	59705.5	188732	181152	1049440	479979	1238513	349942	146962	235850	142162	141670	91338	379142	34269.5	15909.5	26103.5	10924.5	16114.5	55407	28120	98967.5	14414	16245	10662.5	12209	< LOD	12843
2H-Pyran-2-one, tetrahydro-6-methyl	526590	167763	1.0443e+06	1.04859e+06	504065	535705	1.47868e+06	1797410	294132	429547	< LOD	< LOD	< LOD	218970	< LOD	< LOD	< LOD	< LOD	< LOD	< LOD	< LOD	< LOD	< LOD	< LOD	< LOD	< LOD	< LOD	< LOD
2H-Pyran-2-one, tetrahydro-6-propyl-	644053	296148	97395	< LOD400	199220	169222	753224	856207	244585	218661	< LOD	< LOD	200714	148352	91592.5	33460.5	80708.5	37440.5	22760.5	15434	33948	69249.5	31580.5	21640.5	30162.5	20125	< LOD	< LOD
2-methyl Pentane	63791	209898	39683.5	40352.5	37300.5	24644	317286	26061	< LOD895	175379	< LOD	< LOD	699280	123480	41793	23481.5	476310	90503	881885	29723	921720	1.39788e+06	35750	275069	44158.5	96924.5	< LOD	< LOD
2-Nonanone	< LOD	< LOD	< LOD	< LOD	< LOD	< LOD	< LOD	< LOD	< LOD	< LOD	< LOD	< LOD	< LOD	< LOD	< LOD115.5	101626	90848	222056	79074.5	103974	397183	628075	86406	35753.5	66775	68064	137737	270974
2-Nonenal, (E)-	< LOD	< LOD	< LOD	< LOD	< LOD	< LOD	< LOD	< LOD	< LOD	< LOD	< LOD	< LOD	< LOD	< LOD	61868	269232	53718	122664	28007	52764.5	32449	27910	115118	18833.5	59691.5	34511	< LOD	< LOD
2-Octanone	< LOD	< LOD	< LOD	< LOD	< LOD	< LOD	< LOD	< LOD	< LOD	< LOD	< LOD	< LOD	< LOD	< LOD	96845	135882	337760	365995	20105.5	134464	547830	791862	324758	117930	108546	111142	143758	177172
2-Octenal (E)	521254	361795	< LOD	< LOD	925472	973206	< LOD	< LOD	849472	1323921	< LOD	< LOD	< LOD	577616	< LOD00	502490	< LOD00	396888	< LOD000	< LOD00	< LOD00	< LOD00	667850	85695.5	161733	86920	< LOD	< LOD
2-Pentanol	3.60629e+06	1.82396e+07	4771072	4765270	3.69555e+06	5.33959e+06	2.90095e+06	3452744	3476427	10572284	< LOD	< LOD	< LOD	4974007	4097076	3.82428e+06	5.19092e+06	5.65379e+06	2710311	5.492e+06	4.3002e+06	4.19493e+06	1.78715e+06	3765678	693598	1.42501e+06	13787337	1.13546e+06
2-Pentanone	7.18951e+06	3.859e+07	3.02153e+06	3.16652e+06	7253108	2.26226e+07	13575525	1.01876e+07	57155386	10651096	< LOD	< LOD	7252672	9571254	23236583	17379669	2.76322e+07	2.01952e+07	2.26265e+07	1.91292e+07	2.71874e+07	20991326	9.06516e+06	1.37223e+07	10606579	14194255	< LOD	< LOD
2-Pentanone, 3-methyl-	315700	1085328	554600	559593	2.75817e+06	4424204	12< LOD88.5	1.07612e+06	762950	723309	< LOD	< LOD	324252	433002	< LOD	< LOD	< LOD	< LOD	< LOD	< LOD	< LOD	< LOD	< LOD	< LOD	< LOD	< LOD	< LOD	< LOD
2-Phenyl-2-butenal	1907913	577243	5514824	5386740	3.11864e+06	4182454	6695779	7.49725e+06	767171	581971	726064	722796	587904	1071358	< LOD	< LOD	< LOD	< LOD	< LOD	< LOD	< LOD	< LOD	< LOD	< LOD	< LOD	< LOD	< LOD	< LOD
2-Propanone, 1-hydroxy-	4.47441e+06	9.84199e+06	1.08615e+07	1.0377e+07	6.39007e+06	9261731	5.26806e+06	6865012	8934165	4949129	< LOD	< LOD	6.6514e+06	4378428	< LOD	< LOD	< LOD	< LOD	< LOD	< LOD	< LOD	< LOD	< LOD	< LOD	< LOD	< LOD	< LOD	< LOD
2-Propenoic acid, methyl ester	815344	1029563	2188731	2261017	1.60833e+06	563845	998618	1.31423e+06	711906	586029	< LOD	< LOD	632503	661932	< LOD	< LOD	< LOD	< LOD	< LOD	< LOD	< LOD	< LOD	< LOD	< LOD	< LOD	< LOD	< LOD	< LOD
2-Pyridinecarboxylic acid, methyl ester	2331952	655980	9412198	9166501	3.85185e+06	4.37066e+06	15493567	16454773	2425790	< LOD8980	1966758	1960124	3335711	1793308	< LOD	< LOD	< LOD	< LOD	< LOD	< LOD	< LOD	< LOD	< LOD	< LOD	< LOD	< LOD	< LOD	< LOD
2-Pyrrolidinone // BUTYROLACTAM	1.81524e+07	4773710	41062744	39671470	3.69781e+06	6801973	44910327	6526< LOD4	4639959	1884600	2343060	2.34257e+06	4.48056e+06	3061381	< LOD	< LOD	< LOD	< LOD	< LOD	< LOD	< LOD	< LOD	< LOD	< LOD	< LOD	< LOD	< LOD	< LOD
2-Pyrrolidinone, 1-methyl-	9.81314e+06	3827872	17532738	16951914	6747684	8.45643e+06	2.2499e+07	2.58864e+07	4427342	2544382	2279152	2.26684e+06	4073760	3127299	< LOD	< LOD	< LOD	< LOD	< LOD	< LOD	< LOD	< LOD	< LOD	< LOD	< LOD	< LOD	< LOD	< LOD
2-Undecanone	170219	262847	665010	673664	614338	850051	851936	< LOD151	470809	143880	148279	126388	32363	346190	177217	212814	98621.5	282280	117641	320696	715228	410238	< LOD431	44388	28282	75680.5	< LOD	131988
2-Vinylfuran	470504	367305	704801	699221	745152	463225	319387	359481	363984	581195	< LOD	< LOD	481076	569834	< LOD	< LOD	< LOD	< LOD	< LOD	< LOD	< LOD	< LOD	< LOD	< LOD	< LOD	< LOD	< LOD	< LOD
3-Hexanone	1.64108e+06	4.34246e+06	1.89159e+06	1.8404e+06	2.32814e+06	2017464	962547	854614	642517	1156371	515607	515381	1.02812e+06	849760	< LOD	< LOD	< LOD	< LOD	< LOD	< LOD	< LOD	< LOD	< LOD	< LOD	< LOD	< LOD	< LOD	< LOD
3-Methyl butanal	< LOD	< LOD	< LOD	< LOD	< LOD	< LOD	< LOD	< LOD	< LOD	< LOD	< LOD	< LOD	< LOD	< LOD	< LOD	< LOD	< LOD	< LOD	< LOD	< LOD	< LOD	< LOD	< LOD	< LOD	< LOD	< LOD	544694	< LOD
3-Octen-2-one	< LOD	< LOD	< LOD	< LOD	< LOD	< LOD	< LOD	< LOD	< LOD	< LOD	< LOD	< LOD	< LOD	< LOD	< LOD	< LOD	< LOD	< LOD	< LOD	< LOD	< LOD	< LOD	< LOD	< LOD	< LOD	< LOD	172028	132391
3-Penten-2-ol	< LOD	2.43306e+06	912888	875326	1.08183e+06	710380	318880	< LOD	1764057	5713728	< LOD	< LOD	< LOD	1.49842e+06	< LOD	< LOD	< LOD	< LOD	< LOD	< LOD	< LOD	< LOD	< LOD	< LOD	< LOD	< LOD	< LOD	< LOD
4-Heptanone	1317131	3.60117e+06	3961193	3840627	3709826	7.82396e+06	5.50592e+06	3919698	1775112	3394596	1551< LOD	1.54983e+06	< LOD	1.60133e+06	< LOD	< LOD	< LOD	< LOD	< LOD	< LOD	< LOD	< LOD	< LOD	< LOD	< LOD	< LOD	< LOD	< LOD
4H-Pyran-4-one, 3-hydroxy-2-methyl	1.63222e+07	5.34208e+06	3.34266e+07	3.43687e+07	2.90651e+07	27469457	53298021	6.29324e+07	10685898	6954770	14252509	1.4252e+07	< LOD	2.26204e+07	< LOD	< LOD	< LOD	< LOD	< LOD	< LOD	< LOD	< LOD	< LOD	< LOD	< LOD	< LOD	< LOD	< LOD
4-Methyl-5H-furan-2-one	1654053	1.1805e+06	3.96374e+06	3.81074e+06	2609353	3279489	3247048	3045925	2250355	2390498	< LOD	< LOD	< LOD	2024565	< LOD	< LOD	< LOD	< LOD	< LOD	< LOD	< LOD	< LOD	< LOD	< LOD	< LOD	< LOD	< LOD	< LOD
6-methyl-5-hepten-2-one	< LOD	< LOD	< LOD	< LOD	< LOD	< LOD	< LOD	< LOD	< LOD	< LOD	< LOD	< LOD	< LOD	< LOD	178499	257272	223744	135674	104044	156750	158424	178146	136992	95752	142310	196868	78250.5	747615
Acetaldehyde	< LOD	< LOD	< LOD	< LOD	< LOD	< LOD	< LOD	< LOD	< LOD	< LOD	< LOD	< LOD	< LOD	< LOD	1393695	860260	2303259	710800	393474	410842	1556936	2332724	463588	510480	610868	353740	461586	473320
Acetic acid	2.26728e+08	3.40922e+08	4.79727e+08	4.89644e+08	257165508	4.03913e+08	747693465	1.2452e+09	149591414	129079270	24836365	2.48369e+07	< LOD	1.10911e+08	1.47096e+08	145213079	292332074	137635865	88540752	1.02555e+08	343093052	589132583	4.01876e+07	4.13144e+07	3.57522e+07	17317674	38198798	18297354
Acetic acid, methyl ester	29900045	56306944	2.95313e+07	2.90058e+07	34660828	1.40274e+07	44129879	62873339	18304288	19893049	12478003	1.24657e+07	1.28678e+07	21862954	399528	764384	1144478	733018	611045	551522	2.04608e+06	2.07303e+06	116426	389074	356973	157610	508808	2.96062e+06
Acetone	1.08812e+07	53289540	29273442	28184176	3.82178e+07	2.61341e+07	16242454	15149077	24529484	33353267	7667826	7.66733e+06	2.17542e+07	2.65827e+07	20489568	2.46206e+07	2.47795e+07	1.87683e+07	3.53922e+07	17441731	6583597	6604247	2.71126e+07	19997046	36744253	4.78329e+07	19794111	49613292
Benzaldehyde	16551324	1.20922e+07	2.25214e+07	2.20614e+07	1.9966e+07	2.5542e+07	20116068	1.63523e+07	15174460	17050105	< LOD27531	< LOD15214.5	13205223	21047730	1301846	1.23353e+06	1106946	1447738	1.32339e+06	1290701	1567117	2179077	1321790	779380	569865	638188	846563	588367
Benzene, methyl(1-methylethyl)-	< LOD	< LOD	< LOD	< LOD	< LOD	< LOD	< LOD	< LOD	< LOD	< LOD	< LOD	< LOD	< LOD	< LOD	1.36285e+07	3571556	7.44834e+06	2.94962e+06	732528	638350	7.6895e+06	1.66644e+07	2.90372e+06	3.791e+06	2.0512e+06	1.14595e+06	703870	23117830
Butanal	326971	1267941	627333	614742	688693	602243	738817	561674	354808	619303	< LOD	< LOD	< LOD	504644	< LOD	< LOD	< LOD	< LOD	< LOD	< LOD	< LOD	< LOD	< LOD	< LOD	< LOD	< LOD	< LOD	< LOD
Butanal, 2-methyl-	31217834	6.38641e+07	118211584	114466945	6.79615e+07	8.77896e+07	9.70599e+07	1.53836e+08	45778383	57816391	568242	580558	< LOD	47663353	< LOD	< LOD	< LOD	< LOD	< LOD	< LOD	< LOD	< LOD	< LOD	< LOD	< LOD	< LOD	< LOD	< LOD
Butanal-3-methyl	1.97244e+07	4.58921e+07	101370853	103411586	47683422	6.46492e+07	9.83511e+07	151722663	42887056	61233741	770084	791975	< LOD	41077991	< LOD	< LOD	< LOD	< LOD	< LOD	< LOD	< LOD	< LOD	< LOD	< LOD	< LOD	< LOD	< LOD	< LOD
CIS-SABINENE HYDRATE	1.20403e+06	138885	627006	635982	< LOD	< LOD	< LOD	< LOD	49263	194644	< LOD	< LOD	< LOD	< LOD	9495823	134902	341128	264722	< LOD	< LOD	< LOD	< LOD	< LOD	107500	25839	< LOD00	< LOD	2670182
Decanal	< LOD	< LOD	< LOD	< LOD	< LOD	< LOD	< LOD	< LOD	< LOD	< LOD	< LOD	< LOD	< LOD	< LOD	1190200	1865445	1.49275e+06	1.06938e+06	514820	1550477	1890152	2.64886e+06	485192	428254	174406	213530	< LOD	< LOD
Decane	< LOD	< LOD	< LOD	< LOD	< LOD	< LOD	< LOD	< LOD	< LOD	< LOD	< LOD	< LOD	< LOD	< LOD	5286469	1252999	1.53485e+06	905654	1.24776e+06	1334865	1350989	1386575	3.06806e+06	1218075	770966	995581	252446	1422008
Dodecane	< LOD	< LOD	< LOD	< LOD	< LOD	< LOD	< LOD	< LOD	< LOD	< LOD	< LOD	< LOD	< LOD	< LOD	924210	474158	933994	382702	434381	837614	630679	757241	705728	534015	316352	337278	213554	477719
Ethanol	60093253	8.58021e+07	9.37763e+07	9.20783e+07	12967811	2.95298e+07	121192659	146392251	45604481	35090906	< LOD	< LOD	9071353	1.64613e+07	1.52709e+08	113099486	1.65971e+08	127952348	15831257	32773493	1.5448e+08	1.78179e+08	33033526	67711867	4.5454e+07	5.07333e+07	7.82843e+06	< LOD
Ethyl Acetate	6428847	63203718	5329585	5237855	2.13093e+06	1334308	3.56668e+07	60126386	3311446	6017296	< LOD	< LOD	586406	2338742	< LOD	< LOD	< LOD	< LOD	< LOD	< LOD	< LOD	< LOD	< LOD	< LOD	< LOD	< LOD	< LOD	< LOD
Formamide, N-phenyl-	524544	321577	1.1376e+06	1.13958e+06	961360	1423489	1374557	873131	1237828	797742	< LOD	< LOD	761910	817574	< LOD	< LOD	< LOD	< LOD	< LOD	< LOD	< LOD	< LOD	< LOD	< LOD	< LOD	< LOD	< LOD	< LOD
furan 2,5-dimethyl	524090	1.3094e+06	901786	916896	6694653	3.20391e+06	2.98542e+06	1626031	389050	508130	235671	235671	430889	463431	< LOD	< LOD	< LOD	< LOD	< LOD	< LOD	< LOD	< LOD	< LOD	< LOD	< LOD	< LOD	< LOD	< LOD
Furan, 2-methyl	442783	1.2124e+06	775572	748172	604079	309748	502149	314123	292590	289178	< LOD	< LOD	189170	232118	< LOD	< LOD	< LOD	< LOD	< LOD	< LOD	< LOD	< LOD	< LOD	< LOD	< LOD	< LOD	< LOD	< LOD
Heptanal	2004793	1234412	1247875	1228330	1205171	1.24988e+06	< LOD0	< LOD0	7332271	12329967	< LOD	< LOD	< LOD	1.56671e+06	< LOD	1614289	< LOD	4.61441e+06	< LOD	< LOD	< LOD	< LOD	6617805	< LOD	474547	492969	1.30022e+06	316480
Heptane	319076	1.8595e+06	472454	469008	442278	267735	106328	109648	866613	721545	< LOD	< LOD	358965	499766	17719	12061.5	15737	268064	14260.5	4663	9430	4294.5	200034	117602	62708	76221	7601	352768
Hexanal	4414104	14759034	6.48213e+06	6.27086e+06	6.66194e+06	5.45967e+06	4468111	1.06146e+06	17946900	22527414	< LOD	< LOD	7046535	9124719	< LOD	9199867	< LOD	1.38917e+07	< LOD	3527708	< LOD	< LOD	38329354	< LOD	2.5177e+06	1645082	7990209	1435353
Hexane	229559	950810	802532	792893	1507725	619852	395840	201650	1761044	1963900	< LOD	< LOD	604108	3.06546e+06	286038	174220	942700	148408	1.59932e+06	62696.5	77140.5	43004	843118	504582	272026	5.20463e+06	27595.5	8.64815e+06
n-Caproic acid vinyl ester	< LOD	< LOD	< LOD	< LOD	< LOD	< LOD	< LOD	< LOD	< LOD	< LOD	< LOD	< LOD	< LOD	< LOD	172992	< LOD	506010	< LOD	< LOD	< LOD	127041	< LOD	378769	218284	< LOD	< LOD	2344.5	< LOD
Nonanal	1268129	3788370	850957	816870	1.97871e+06	1.63367e+06	< LOD0	< LOD	6039213	8286411	1807006	1.81932e+06	2423660	2.36639e+06	679730	2.39027e+06	735140	2370384	1213760	2.05822e+06	1264537	988531	5.95078e+06	579233	3542746	1.01357e+06	945310	644812
Nonane	42786.5	56296	47513	46757	55873	45800	25396.5	24312	73946	86920	19794	20026.5	49286.5	191283	183402	185024	139908	155376	128940	143790	130998	139756	392266	133719	96767.5	125147	55070	1.24608e+06
Nonanoic acid, methyl ester	< LOD	< LOD	< LOD	< LOD	< LOD	< LOD	< LOD	< LOD	< LOD	< LOD	< LOD	< LOD	< LOD	< LOD	< LOD	< LOD	45190	176378	< LOD	< LOD	< LOD	< LOD	34674.5	67410	< LOD	< LOD	< LOD	84021
Octanal	190970	836162	212037	212789	260606	442552	157320	< LOD	1120267	2054342	565251	565742	419288	338462	169408	1.66238e+06	123190	5718763	< LOD	439138	226760	70508	8.52053e+06	131512	2.48524e+06	291710	783716	381655
Octane	1.83703e+07	45180963	29294372	28224134	9.84511e+06	2.43441e+07	3.06139e+07	2.42107e+07	10660139	36997188	12428737	1.24411e+07	6.69174e+06	1.55691e+07	602738	740312	258636	8296163	383442	286636	341101	210762	1.92436e+06	638728	474222	699622	190464	345560
Octanenitrile	< LOD	< LOD	< LOD	< LOD	< LOD	< LOD	< LOD	< LOD	< LOD	< LOD	< LOD	< LOD	< LOD	< LOD	93811.5	< LOD	104030	147513	122704	204410	127256	132325	< LOD	31918.5	< LOD	< LOD	< LOD	< LOD
Octanoic acid, ethyl ester	< LOD	< LOD	< LOD	< LOD	< LOD	< LOD	< LOD	< LOD	< LOD	< LOD	< LOD	< LOD	< LOD	< LOD	205153	80918	282646	223012	43729.5	< LOD	343207	616494	59053	35970.5	< LOD	< LOD	< LOD	< LOD
Oxime-, methoxy-phenyl-	2509904	2.43918e+06	6556568	6350947	5.28333e+06	6.23434e+06	4.61543e+06	2.87755e+06	5896133	3460351	2245502	2223611	6.30356e+07	4.82272e+06	716291	663198	891768	458268	809344	620985	539546	112372	759094	465403	662890	488439	< LOD	< LOD
Pentanal	2259915	9.18482e+06	1728725	1793740	4300166	2256026	1.79713e+06	567284	5250221	9602782	1881864	1875230	< LOD	5070233	< LOD	< LOD	< LOD	< LOD	< LOD	< LOD	< LOD	< LOD	< LOD	< LOD	< LOD	< LOD	< LOD	< LOD
Pentane	558008	1419012	433506	432192	1.1436e+06	553052	604687	321991	801667	809272	386822	386330	389495	872274	4173.5	24120.5	8237	12731	4559.5	5507	8046.5	5568	15840	6342	22920.5	30437.5	19099.5	10714.5
Phenol, 3-methyl	517958	354331	844074	840629	4441230	3.21191e+06	1.50654e+06	1.04349e+06	340883	673431	< LOD	< LOD	398711	373491	< LOD	< LOD	< LOD	< LOD	< LOD	< LOD	< LOD	< LOD	< LOD	< LOD	< LOD	< LOD	< LOD	< LOD
Propanal, 2-methyl	9.00715e+06	2.78968e+07	5.58387e+07	5.62705e+07	495160	33552263	2.62585e+07	6.62562e+07	24755031	28112101	< LOD	< LOD	13114802	21424713	< LOD	< LOD	< LOD	< LOD	< LOD	< LOD	< LOD	< LOD	< LOD	< LOD	< LOD	< LOD	< LOD	< LOD
Pyrazinamide//Pyrazinecarboxamide	6761359	2199113	1.19055e+07	1.24596e+07	6.23494e+06	8.27508e+06	9543141	1.53472e+07	3833264	5139658	3637709	3631075	9.41738e+06	6.54575e+06	< LOD	< LOD	< LOD	< LOD	< LOD	< LOD	< LOD	< LOD	< LOD	< LOD	< LOD	< LOD	< LOD	< LOD
Pyrazine	4332261	6467126	7335184	7165144	7.00827e+06	5.50892e+06	4.77873e+06	5407773	8170945	10942535	< LOD	< LOD	8835881	8683663	< LOD	< LOD	< LOD	< LOD	< LOD	< LOD	< LOD	< LOD	< LOD	< LOD	< LOD	< LOD	< LOD	< LOD
Pyrazine, 2,3-dimethyl	1.83685e+07	11767562	4.09177e+07	4.03356e+07	21701231	2.41391e+07	3.40176e+07	4.34257e+07	12073879	14170678	15659815	1.56475e+07	2.00711e+07	1.6883e+07	< LOD	< LOD	< LOD	< LOD	< LOD	< LOD	< LOD	< LOD	< LOD	< LOD	< LOD	< LOD	< LOD	< LOD
Pyrazine, 2,5-diethyl-	1.47181e+06	914503	3.05509e+06	3.03589e+06	1953366	2765427	3419268	4.73009e+06	1135860	1563484	1238244	1216353	1.84752e+06	1.96207e+06	< LOD	< LOD	< LOD	< LOD	< LOD	< LOD	< LOD	< LOD	< LOD	< LOD	< LOD	< LOD	< LOD	< LOD
Pyrazine, 2,5-dimethyl-	1.62262e+08	134842229	248707091	239278524	2.00255e+08	2.15613e+08	1.70492e+08	2.97144e+08	147036093	172237064	107242268	112191650	188172425	2.03148e+08	< LOD	< LOD	< LOD	< LOD	< LOD	< LOD	< LOD	< LOD	< LOD	< LOD	< LOD	< LOD	< LOD	< LOD
Pyrazine, 2,6-dimethyl	2.11983e+07	1.51066e+07	7.79905e+07	7.98209e+07	38856314	4.53963e+07	4.77135e+07	78526301	23136218	28851458	34538262	34540085	39899974	39423055	< LOD	< LOD	< LOD	< LOD	< LOD	< LOD	< LOD	< LOD	< LOD	< LOD	< LOD	< LOD	< LOD	< LOD
Pyrazine, 2-ethyl-5-methyl-	53082722	31285362	9.56981e+07	9.38292e+07	6.70177e+07	83373135	79189494	104154344	43142368	54783617	31948260	3.19606e+07	63331450	6.82309e+07	< LOD	< LOD	< LOD	< LOD	< LOD	< LOD	< LOD	< LOD	< LOD	< LOD	< LOD	< LOD	< LOD	< LOD
Pyrazine, 2-ethyl-6-methyl	2.8805e+07	13799390	7.56881e+07	7.79784e+07	34133752	4.45355e+07	5.51121e+07	9.20815e+07	14080419	20250367	32948260	3.29606e+07	< LOD	29273165	< LOD	< LOD	< LOD	< LOD	< LOD	< LOD	< LOD	< LOD	< LOD	< LOD	< LOD	< LOD	< LOD	< LOD
Pyrazine, 3-ethyl-2,5-dimethyl-	1.9675e+07	21340662	2.67314e+07	2.65952e+07	4.53912e+07	5.47889e+07	26676994	23428883	14117753	23435687	13336893	13315002	2.62363e+07	3.28383e+07	< LOD	< LOD	< LOD	< LOD	< LOD	< LOD	< LOD	< LOD	< LOD	< LOD	< LOD	< LOD	< LOD	< LOD
Pyrazine, ethyl-	34136066	2.62558e+07	6.68172e+07	6.99264e+07	44475351	5.04628e+07	4.24194e+07	5.56069e+07	33468706	43176290	27144773	2.71325e+07	4.79922e+07	46378998	< LOD	< LOD	< LOD	< LOD	< LOD	< LOD	< LOD	< LOD	< LOD	< LOD	< LOD	< LOD	< LOD	< LOD
Pyrazine, methyl-	1.3313e+08	1.25296e+08	2.40307e+08	2.36586e+08	165414985	161992092	1.41961e+08	177084197	148039524	187750659	67476471	67498362	1.99112e+08	1.98172e+08	< LOD	< LOD	< LOD	< LOD	< LOD	< LOD	< LOD	< LOD	< LOD	< LOD	< LOD	< LOD	< LOD	< LOD
Pyrazine, trimethyl-	3.93365e+07	2.45816e+07	9.20814e+07	8.97855e+07	51049840	6.35611e+07	8.09825e+07	1.07955e+08	21049562	27801358	26674466	2.67121e+07	39200513	38574149	< LOD	< LOD	< LOD	< LOD	< LOD	< LOD	< LOD	< LOD	< LOD	< LOD	< LOD	< LOD	< LOD	< LOD
Pyrrole	20563360	31759339	5.50282e+07	5.77956e+07	22890542	1.69376e+07	22925138	2.26592e+07	19270179	24264462	8157700	8.14538e+06	22484767	1.98956e+07	< LOD	< LOD	< LOD	< LOD	< LOD	< LOD	< LOD	< LOD	< LOD	< LOD	< LOD	< LOD	< LOD	< LOD
R alpha-Pinene	348504	2.0561e+06	501573	526118	620471	581912	179152	176872	1043119	1602125	209627	187736	614930	412046	30322671	809966	582126	450380	500530	535723	391738	426812	951834	1067914	768878	466633	158082	2990898
R ethyl-2-methylbutanoate	96705.5	< LOD	< LOD	< LOD	< LOD	< LOD	< LOD	< LOD	< LOD	< LOD	< LOD	< LOD	< LOD	< LOD	187923	173458	1652353	91738.5	< LOD	< LOD	1.60227e+06	3.09718e+06	< LOD	< LOD	< LOD	< LOD	< LOD	31111
R Limonene	555250	< LOD	< LOD	< LOD	96306	175422	1206827	539830	157738	497357	< LOD	< LOD	341547	145284	2.47089e+06	276058	397084	183956	< LOD	< LOD	391032	809750	303186	312583	144563	119522	155740	3.53896e+06
R Linalool	1.01407e+06	95643	941159	978510	< LOD	< LOD	821018	541328	140310	372939	< LOD	< LOD	239753	75983	5.09307e+06	310197	1.19079e+06	219650	0	0	127198	3.17396e+06	209524	430756	85411	33246	< LOD	650813
S alpha Pinene	140196	807442	218163	225998	257240	528049	237< LOD	195810	396331	450726	119704	141595	156871	212381	332301	328190	123425	117285	371654	250120	339199	161846	229584	167658	132150	202306	128324	2.07673e+06
S ethyl-2-methylbutanoate	72713	< LOD	< LOD	< LOD	< LOD	< LOD	< LOD	371066	< LOD	< LOD	< LOD	< LOD	< LOD	< LOD	147438	117756	612793	59737	< LOD	< LOD	304482	671912	< LOD	< LOD	< LOD	< LOD	< LOD	811355
S Limonene	812552	433083	779687	749343	549786	722253	1040177	< LOD	446451	769557	< LOD	< LOD	843035	645244	2002958	281043	964486	261271	341116	335262	364008	386878	348779	331192	240724	403423	3160564	27281014
S Linalool	425023	45214	289434	286706	< LOD	< LOD	957056	386640	33201	105118	< LOD	< LOD	99822	33915.5	685717	68803.5	239617	115092	0	0	37434	688230	62388	87683.5	25707	33246	< LOD	761140
Sabinene	< LOD	< LOD	< LOD	< LOD	< LOD	< LOD	< LOD	< LOD	< LOD	< LOD	< LOD	< LOD	< LOD	< LOD	2.97244e+06	4.34147e+06	11600563	3.46547e+06	< LOD	< LOD	854862	5.54869e+06	5572980	7817029	4539359	948330	< LOD	695316
Styrene	8.83352e+06	8.63938e+06	25081421	25792598	< LOD	< LOD	15408236	20064254	11975829	17958871	< LOD	< LOD	18601395	8.89929e+06	9.2941e+06	2890522	5.38979e+06	2.63918e+06	175199	273513	1886012	3644533	17303941	3.38578e+06	8431408	1.42704e+06	< LOD	695316
Thujene	< LOD	< LOD	< LOD	< LOD	< LOD	< LOD	< LOD	< LOD	< LOD	< LOD	< LOD	< LOD	< LOD	< LOD	3.71742e+07	1.03829e+06	1807893	1.01139e+06	< LOD	< LOD	171690	1294024	845088	1963438	695267	456212	437384	3.38734e+06
Toluene	3.44755e+06	12277084	7529517	7211772	< LOD	2.91649e+06	2.6557e+06	1.86964e+06	19188907	7207994	6882200	6.89452e+06	6489959	2.99271e+07	7.06353e+06	5.74017e+06	33102251	1.51556e+07	23393030	2.96736e+06	3.66553e+06	2671767	1.60004e+07	6930142	1.1789e+07	6955< LOD3	42354.5	7753759
